# Supplementary material for: Towards Genetically Informed Conservation of the Bardoka and Karakachan Sheep Breeds Autochthonous to Serbia
Source: Animals (Basel). 2025 Apr 23;15(9):1193. doi: 10.3390/ani15091193 (PMC12071161; doi:10.3390/ani15091193)
Supplement: Supplementary file 1 [file animals-15-01193-s001.zip]

Archive with 1 entries (1 files):
- animals-3501833-supplementary.pdf
